# Supplementary material for: Temperature, light and nitrate sensing coordinate Arabidopsis seed dormancy cycling, resulting in winter and summer annual phenotypes
Source: Plant J. 2013 Apr 17;74(6):1003–15. doi: 10.1111/tpj.12186 (PMC3764396; doi:10.1111/tpj.12186)
Supplement: Supplementary file 6 [file tpj0074-1003-SD6.xlsx]

## Sheet: Burren correlations
Soil Temp
Soil MC	-0.507421						Data S1. Linear correlation coefficients for comparisons between envionmental, physiological and molecular parameters for buried Bur seeds recovered from the field between 18/Nov/2009 and 12/Oct/2010. In order to consider only the response to seed burial data from seeds prior to burial was omitted as their response is determined by prior maternal maturation conditions.
ψb germ	-0.385304	-0.172204
DOG1	-0.757778	0.532005	-0.0160829
MFT	0.6307	-0.443512	-0.266865	-0.612742
SnrK2.1	0.75414	-0.628138	-0.291489	-0.544724	0.868848					All comparisons have 9 degrees of freedom.
Snrk2.4	0.0953301	-0.144578	-0.342651	0.335556	0.424951	0.547908					Significant correlation at p>(0.001)							Significant correlation at p>(0.05)
ABI2	0.456488	-0.587966	-0.21479	-0.406521	0.77927	0.873652	0.607204				Significant correlation at p>(0.01)							Significant correlation at p>(0.1)
ABI3	0.419306	-0.219849	-0.475737	-0.0962929	0.805993	0.763104	0.83018	0.699012
ABI4	0.743633	-0.651078	-0.238876	-0.547198	0.847372	0.946065	0.53625	0.835998	0.747729
ABI5	0.541228	-0.398895	-0.4331	-0.138932	0.732374	0.870724	0.849899	0.810242	0.902937	0.875593
PYR1	0.73124	-0.576954	-0.284167	-0.518598	0.862756	0.96613	0.58203	0.887194	0.782035	0.971118	0.907509
PYL7	0.29704	-0.476791	-0.407167	0.0620417	0.401449	0.650831	0.800165	0.778548	0.658619	0.640713	0.824534	0.698763
NCED6	0.0369904	-0.298846	-0.322239	0.0107382	0.287316	0.247478	0.278958	0.233012	0.384061	0.301154	0.263575	0.149244	0.231078
CYP707A2	0.795273	-0.627414	-0.338418	-0.583311	0.86558	0.972973	0.492651	0.838099	0.750956	0.978444	0.866402	0.977364	0.644829	0.274608
GA3ox1	0.308543	-0.697871	0.273256	-0.544818	0.300298	0.331033	-0.134521	0.37028	-0.0199409	0.529806	0.151288	0.368114	0.130116	0.379462	0.431077
GA2ox2	0.781283	-0.265423	-0.576375	-0.358694	0.581818	0.814399	0.505075	0.637275	0.627692	0.69969	0.774539	0.789771	0.616826	-0.0373993	0.781336	-0.0871742
GID1A	0.727993	-0.68658	-0.418193	-0.463971	0.710371	0.91452	0.512331	0.832506	0.670767	0.826025	0.801612	0.875757	0.783486	0.22388	0.896095	0.231256	0.824033
PIL5	0.558176	-0.522288	-0.5167	-0.339306	0.83069	0.855473	0.601906	0.815974	0.842892	0.846407	0.85595	0.86269	0.739592	0.460287	0.891658	0.281588	0.644923	0.865107
SPT	0.531935	-0.734045	0.0866826	-0.576604	0.677915	0.701914	0.298444	0.70391	0.455233	0.862036	0.602906	0.763689	0.440915	0.320334	0.767043	0.845888	0.29519	0.546618	0.612589
RGA2	0.787158	-0.786871	-0.293005	-0.691454	0.746333	0.818836	0.201419	0.640867	0.532427	0.841629	0.598726	0.764628	0.452047	0.512613	0.870681	0.60486	0.54128	0.811723	0.80193	0.742722
RGL2	0.827685	-0.503479	-0.489328	-0.448372	0.736033	0.928486	0.57763	0.771785	0.746228	0.893729	0.895448	0.938321	0.729857	0.11474	0.93777	0.188261	0.929081	0.920665	0.824803	0.580018	0.744055
NRT1.1	0.62569	-0.770085	0.0422543	-0.659515	0.699722	0.799024	0.214698	0.738614	0.401757	0.882585	0.601963	0.804744	0.417414	0.28868	0.836388	0.804431	0.433831	0.651555	0.647213	0.937534	0.811097	0.656193
NR1	0.694567	-0.755739	-0.156627	-0.658901	0.831849	0.904519	0.359587	0.86299	0.598405	0.952129	0.744997	0.921143	0.58659	0.299278	0.941871	0.662287	0.583936	0.817683	0.831074	0.900084	0.877032	0.802458	0.949125
CIPK23	0.0117936	-0.0954234	-0.104618	0.427381	-0.312744	0.0626161	0.328118	-0.0752109	0.0835715	-0.00242049	0.198376	-0.00279163	0.375852	0.142681	0.0373998	-0.248097	0.258903	0.230769	0.0492998	-0.249909	0.0290737	0.195614	-0.181526	-0.149453
PHYA	0.0316958	0.074751	-0.138359	0.503981	-0.0546623	0.230965	0.595981	0.0843208	0.343783	0.132008	0.472683	0.22981	0.445382	-0.243479	0.165511	-0.495737	0.450844	0.278149	0.17515	-0.208778	-0.123624	0.368136	-0.12646	-0.053878	0.673104
FLC	0.687526	-0.529491	-0.387151	-0.447866	0.844174	0.958279	0.633816	0.911317	0.811925	0.89579	0.906759	0.967366	0.764939	0.130012	0.936646	0.188379	0.846855	0.932151	0.883734	0.615342	0.714093	0.94483	0.678473	0.849291	0.0502629	0.293
	Soil Temp	Soil MC	ψb germ	DOG1	MFT	SnrK2.1	Snrk2.4	ABI2	ABI3	ABI4	ABI5	PYR1	PYL7	NCED6	CYP707A2	GA3ox1	GA2ox2	GID1A	PIL5	SPT	RGA2	RGL2	NRT1.1	NR1	CIPK23	PHYA

## Sheet: Scatter plots p>0.001
	Scatter plots where P>(0.001)

## Sheet: Scatter plots p>0.01
	Scatter plots where P>(0.01)

## Sheet: Scatter plots p>0.05
	Scatter plots where P>(0.05)

## Sheet: Scatter plots p>0.1
	Scatter plots where P>(0.1)
