# Supplementary material for: Temperature, light and nitrate sensing coordinate Arabidopsis seed dormancy cycling, resulting in winter and summer annual phenotypes
Source: Plant J. 2013 Apr 17;74(6):1003–15. doi: 10.1111/tpj.12186 (PMC3764396; doi:10.1111/tpj.12186)
Supplement: Supplementary file 7 [file tpj0074-1003-SD7.xlsx]

## Sheet: Data S2a
				Data S2a. Comparison of significant correlations in Bur and Cvi ecotypes.
Soil Temp						Cvi correlations are from Footitt et al. (2011); Cvi correlations for CIPK23 and PHYA are shown below.
Soil MC	/-					Colours denote level of significance for the Burren correlation
DOG1	-/-	+/					Significant correlation at p>(0.001)							Significant correlation at p>(0.05)
MFT	+/-		-/+				Significant correlation at p>(0.01)							Significant correlation at p>(0.1)
SnrK2.1	+/-	-/	-/+	+/+									Codes: - = negative R value; + = positive R value
Snrk2.4	/-		/+	/+	+/+								One symbol denotes one ecotype significantly correlated (eg -/) , two symbols denotes both ecotypes significantly correlated
ABI2	/+	-/		+/	+/	+/
ABI3				+/+	+/	+/	+/									-/-	=Bur-/Cvi-
ABI4	+/+	-/-	-/-	+/-	+/	+/-	+/	+/-								-/+	=Bur-/Cvi+
ABI5	+/			+/	+/	+/	+/	+/	+/							+/+	=Bur+/Cvi+
PYR1	+/+	-/-		+/-	+/	+/	+/	+/-	+/+	+/						+/-	=Bur+/Cvi-
PYL7					+/	+/	+/+	+/	+/	+/	+/					-/	=Bur-
NCED6			/+					/+		/+						+/	=Bur+
CYP707A2	+/+	-/	-/-	+/-	+/-	/-	+/	+/-	+/+	+/	+/	+/				/-	=/Cvi-
GA3ox1		-/	-/	/-			/+		/+		/+			/+		/+	=/Cvi+
GA2ox2	+/			+/	+/		+/	+/	+/	+/	+/	+/	/+	+/
GID1A	+/+	-/		+/	+/		+/	+/	+/	+/	+/	+/		+/	/+	+/
PIL5	+/	-/		+/	+/	+/	+/	+/	+/+	+/	+/+	+/		+/		+/	+/
SPT	+/+	-/	-/-	+/-	+/-		+/+		+/+	+/	+/+			+/+	+/+		+/	+/
RGA2	+/+	-/	-/	+/-	+/-		+/	+/	+/+	+/	+/+			+/	+/	+/	+/	+/	+/
RGL2	+/+			+/-	+/	+/	+/+	+/	+/+	+/	+/+	+/		+/		+/	+/	+/	+/	+/+
NRT1.1	+/	-/	-/	+/	+/		+/		+/	+/	+/	/-		+/	+/		+/	+/	+/	+/	+/
NR1	+/	-/	-/	+/	+/		+/	+/	+/+	+/	+/+	+/		+/+	+/	+/	+/	+/+	+/	+/	+/	+/
CIPK23					/+		/-					/-
PHYA				/+	/+	+/+	/-							/-	/-				/-					+/
FLC	+/	-/	/+	+/	+/	+/	+/	+/	+/	+/	+/	+/		+/		+/	+/	+/	+/	+/	+/	+/	+/
	Soil Temp	Soil MC	DOG1	MFT	SnrK2.1	Snrk2.4	ABI2	ABI3	ABI4	ABI5	PYR1	PYL7	NCED6	CYP707A2	GA3ox1	GA2ox2	GID1A	PIL5	SPT	RGA2	RGL2	NRT1.1	NR1	CIPK23	PHYA
	Cvi Linear correlation coefficients of CIPK23 and PHYA compared to envionmental and molecular parameters for buried seeds recovered from the field between 12/Oct/2007 and 8/Oct/2008.
CIPK23	-0.290894	0.352131	0.0251317	0.229504	0.5397	0.366533	-0.713497	0.0721523	-0.0974106	0.144165	-0.117438	-0.597429	-0.187628	-0.0729721	-0.310479	-0.307011	-0.318858	0.196794	-0.321929	-0.353857	-0.487972	0.477761	0.341593
PHYA	-0.366298	0.106378	0.383555	0.578806	0.65731	0.623409	-0.526994	0.438805	-0.396552	0.480244	-0.375563	-0.286782	0.392647	-0.667671	-0.699653	0.491769	-0.363296	-0.0483497	-0.786592	-0.188222	-0.228897	-0.243263	-0.250506	0.517546
	Soil Temp	Soil MC	DOG1	MFT	SnrK2.1	Snrk2.4	ABI2	ABI3	ABI4	ABI5	PYR1	PYL7	NCED6	CYP707A2	GA3ox1	GA2ox2	GID1A	PIL5	SPT	RGA2	RGL2	NRT1	NR1	CIPK23

## Sheet: Data S2b
	Data S2B. Direct correlations between gene expression patterns in both Bur and Cvi seeds.
		Correlation value R
	GENE
	DOG1	0.325267		p<0.05	Shaded areas are significant at p<0.5 with 9 degrees of freedom
	MFT	-0.294766
	SnrK2.1	-0.726979
	Snrk2.4	0.00176552
	ABI2	0.433484
	ABI3	-0.117208
	ABI4	0.48014
	ABI5	-0.51558
	PYR1	0.324362
	PYL7	-0.0789672
	NCED6	0.213206
	CYP707A2	0.460602
	GA3ox1	-0.00777736
	GA2ox2	0.320921
	GID1A	0.626968
	PIL5	-0.10643
	SPT	0.136896
	RGA2	0.378044
	RGL2	0.657081
	NRT1.1	0.329881
	NR1	-0.0595795
	CIPK23	-0.0775921
	PHYA	-0.0750438
	FLC	-0.292881
