# Supplementary material for: Temperature, light and nitrate sensing coordinate Arabidopsis seed dormancy cycling, resulting in winter and summer annual phenotypes
Source: Plant J. 2013 Apr 17;74(6):1003–15. doi: 10.1111/tpj.12186 (PMC3764396; doi:10.1111/tpj.12186)
Supplement: Supplementary file 9 [file tpj0074-1003-SD9.xlsx]

## Sheet: Data S3
Data S3. Expression heat maps of TIP41 reference gene and genes involved in light and nitrate sensing during dormancy cycling. Identifiers of dormant states used in heat maps are described below. Data comparisons are from the transcriptome analysis presented in Cadman et al., (2006) and Finch-Savage et al., (2007). A) Heat map of TIP41 reference gene. B) Heat maps of phytochrome genes. C)Heat map…
Abbreviation		Treatment
PDD		Primary dormant: seeds dry (will not complete germinate when imbibed in Light or dark).
DDL		Primary dormant seeds, dry after-ripened: seeds dry (will germinate when imbibed in the light).
PD24h		Primary dormant seeds imbibed for 24 h in the dark at 20°C (will not complete germination).
PD48h		Primary dormant: seeds imbibed for 48 h in the darkat 20°C (will not complete germination).
PD30d		Primary dormant: seeds imbibed for 30 days in the dark at 20°C (will not complete germination).
SD1		Secondary dormant: DL seeds imbibed in the dark for a further 24 days at 20°C (sensitive to nitrate).
SD2		Secondary dormant: SD1 seeds imbibed at 3°C in the dark for 20 days (insensitive to nitrate).
PDN		Primary dormant seeds after-ripened for 91 days and then imbibed for 24 h on a 10 mM KNO3. solution (will not complete germination unless exposed to light).
PDC		Primary dormant seeds after-ripened for 117 days and then imbibed for 4 days at 3°C (will not complete germination unless exposed to light).
PDL		Primary dormant seeds after-ripened for 91 days and then imbibed for 24 h in the light (will not complete germination).
DL		Dry after-ripened seeds imbibed for 24 h in the dark (will germinate if placed in the light).
PDLN		Primary dormant seeds after-ripened for 91 days and then imbibed in white light for 24 h on a solution 10 mM KNO3 (will complete germination).
LIG		Dry after-ripened seeds imbibed for 20 h in the dark and then 4 h in red light (will complete germination).
Supplementary Table S4A: magnitude of change greater than zero		0	20	40	60	80	100	120	140	160	180	>200
Table S3a: Heat map of TIP41 reference gene.															Fold change in hydrated seeds
		PDD	NDD	PD24	PD48	PD30	SD1	SD2	PDN	PDC	PDL	ND	PDLN	LIG
AT4G34270	TIP41	71.3	56.9	75.2	72.6	71.1	73.7	81.6	95.8	97.4	76.4	109.2	82.1	83.2	1.5
Supplementary Table S4b & c: magnitude of change greater than zero		0	100	200	300	400	500	600	700	800	900	>1000
Table S3b: Heat maps of phytochrome genes.															Fold change in hydrated seeds
		PDD	NDD	PD24	PD48	PD30	SD1	SD2	PDN	PDC	PDL	DL	PDLN	LIG
AT1G09570	PHYA	122	79	773	957	2887	1559	2966	2292	2810	687	1292	718	593	5.00169
AT2G18790	PHYB	167	122	208	207	425	267	294	211	284	216	162	137	180	3.10219
AT5G35840	PHYC	35	19	67	42	98	76	48	55	64	71	73	67	73	2.33333
AT4G16250	PHYD	704	497	448	340	431	390	279	274	252	577	108	170	222	5.34259
AT4G18130	PHYE	1120	794	543	520	368	330	250	354	225	508	179	209	296	3.03352
Table S3c: Heat maps of nitrate reductase and nitrate transporter genes.															Fold change in hydrated seeds
Nitrate reductases		PDD	DDL	PD24h	PD48h	PD30d	SD1	SD2	PDN	PDC	PDL	DL	PDLN	LIG
AT1G77760	NR1	81.2	89.8	349.3	168.6	295.3	615.8	99.2	2248.4	1677.3	3622.7	354.9	2654.4	2599.3	36.5192
AT1G37130	NR2	17.2	24.3	20.7	22.4	15.7	59.4	41.3	42.9	39.3	30.7	22.5	34.1	79.9	5.08917
															Fold change in hydrated seeds
Nitrate transporters		PDD	DDL	PD24h	PD48h	PD30d	SD1	SD2	PDN	PDC	PDL	DL	PDLN	LIG
AT1G69850	NTL1	35.4	43.5	39.4	46.9	34.5	44.6	54	35	40.6	45.3	157.9	92.4	89.9	4.57681
AT1G12110	NRT1.1	91.9	64.2	354.9	468.2	865.2	569.6	59	213.3	163.3	1033.8	131.6	442.3	508.2	17.522
AT1G27080	NRT1.6	28.6	45.1	37.6	43.7	31.5	45	44.9	33.4	17.8	33.4	39.9	44.5	40.7	2.52809
AT5G14570	NRT2	2291.5	1935.2	294.1	186	60.8	149.4	91.9	198.9	269.3	526.8	704.1	542.9	765.8	12.5954
AT1G08090	NRT2.1	33.5	45.8	46.3	55.3	36.2	36.7	42.5	38.9	25.1	13.2	19.8	23.1	16.1	4.18939
AT1G08100	NRT2.2	7.9	7.9	8.4	8.3	6.2	5.2	4.8	8.8	16.5	11.9	7.1	7.2	5.3	3.4375
AT5G60780	NRT2.3	8.7	10	22.3	27.6	12.2	25.9	18	14	11.5	12.1	24.9	24.1	22	2.4
AT5G60770	NRT2.4	6.4	7.1	9.9	10.9	6	20.2	8.9	6	7.3	8.7	11.6	10.9	10.4	3.36667
AT1G12940	NRT2.5	113.8	109.8	52.8	65.7	65.5	41.6	26.3	25.3	19.8	24.2	24.9	20.9	33.9	3.31818
AT3G45060	NRT2.7	13.2	9.8	7	6.8	6.2	7.8	7.5	7.4	12	8.6	21.3	10.9	13.8	3.43548
AT2G26690	NTP2	6.4	7.1	6.3	14.4	7.9	10.8	14.5	16.9	12.3	9.6	10	12.6	9.6	2.68254
AT3G21670	NTP3	6.5	18.2	8.9	9.7	5.1	9.6	10.8	6	14.2	13.2	37.1	7.1	8.6	7.27451
Supplementary Table S3d: magnitude of change greater than zero		0	30	60	90	120	150	180	210	240	270	>300
Table S3d: Heat maps of regulators of nitrate sensing.															Fold change in hydrated seeds
		PDD	NDD	PD24	PD48	PD30	SD1	SD2	PDN	PDC	PDL	DL	PDLN	LIG
AT2G14210	ANR1	14	20	12	23	15	14	12	14	17	11	9	16	10	2.55556
AT4G24400	CIPK8	103	116	107	99	90	94	78	113	58	104	75	69	94	1.94828
AT1G30270	CIPK23	84	65	94	111	334	179	185	137	54	187	87	115	127	6.18519
